# Supplementary material for: Mannose-engineered nanoparticles for site-specific delivery of fluconazole to treat cutaneous leishmaniasis
Source: PeerJ. 2026 Jul 14;14:e21566. doi: 10.7717/peerj.21566 (PMC13378462; doi:10.7717/peerj.21566)
Supplement: Supplemental Information 1 [file peerj-14-21566-s001.csv]

PCR results
groups	1st replicate	2nd replicate	3rd replicate	average	SEM	40 thresold
N control	49.0942	40.4726	42.9086	44.15846667	2.57	Negative
P control	33.3086	31.695	30.5788	31.8608	0.79	Positive
Vehicle of free FCZ	30.009	32.4704	33.351	31.94346667	1	Positive
FCZ	37.5242	41.0628	38.9542	39.1804	1.03	Positive
CS NPs	37.3178	35.5058	36.8694	36.56433333	0.55	Positive
FCZ CS NPs	41.7206	39.2226	39.753	40.23206667	0.76	Negative
CS MNS NPs	38.4148	39.5038	37.3102	38.4096	0.63	Positive
FCZ CS MNS NPs	39.4564	41.0868	43.8944	41.4792	1.3	Negative
ELISA
	N control	P control	DW	CS-NPs	M-CS-NPs	FCZ	FCZ-CS-NPs	FCZ-M-CS-NPs
Mouse 1	0	17.78	12.68	1.68	1.48	0	0.31	1.08
Mouse 2	0	17.08	15.98	1.18	2.28	0.32	0.32	0
Mouse 3	0	18.38	13.48	2.48	1.28	0	0.31	0
Mouse 4	0	19.58	16.48	4.18	1.98	1.24	0.34	0.38
Mouse 5	0	19.18	15.08	1.74	1.08	0	0.35	1.68
Mouse 6	0					0.44	0.34	0
Mouse 7	0					1.96	0.32	0.48
Mouse 8	0					0	0.34	0
Mouse 9	0					1.04	0.26	0.18
Mean	0	18.4	14.74	2.252	1.62	0.555555556	0.321111111	0.422222222
SEM	0	0.45	0.72	0.52	0.22	0.23	0.01	0.2
Pharmacokinetics					Release profile
Time (hours)	FCZ	FCZ-CS-NPs	FCZ-M-CS-NPs		Time (h)	Free FCZ	FCZ-CNPs
0	0.52	0	0		0	49	0
1	20.51111	15.6	16		5	59	15
8	18.06667	18.6	18.9		10	61	28
24	21.31111	19.6	19.2		25	60	35
48	19.17778	22.6	21.6		50	60	38
72	18.42222	23.6	24.8		100	61	42
					250	62	47
					300	75	50
					330	79	60
					350	80	65
Average size							Zeta potential
Formulation	Replicate 1	Replicate 2	Replicate 3	Average	SEM		Formulation	Replicate 1	Replicate 2	Replicate 3	Average	SEM
FCZ CS NPs	39.4632	52.8	66.1368	52.8	7.7		FCZ CS NPs	23.193	24.7	26.207	24.7	0.87
FCZ CS MNS NPs	52.2146	71.96	91.7054	71.96	11.4		FCZ CS MNS NPs	30.901	31.2	31.499	31.2	0.173
Blank CS NPs	15.8503	27.455	39.0597	27.455	6.7		Blank CS NPs	38.067	40.7	43.333	40.7	1.52
Blank CS MNS NPs	36.8699	41.2	45.5301	41.2	2.5		Blank CS MNS NPs	29.955	31.6	33.245	31.6	0.95
